# Supplementary material for: Genome-wide identification of the WRKY gene family in Camellia oleifera and expression analysis under phosphorus deficiency
Source: Front Plant Sci. 2023 May 25;14:1082496. doi: 10.3389/fpls.2023.1082496 (PMC10249505; doi:10.3389/fpls.2023.1082496)
Supplement: Supplementary file 2 [file Table_1.xls]

## Sheet: Sheet1
Table S1 List of 89 CoWRKY genes identified in C. oleifera genome
Gene	Gene ID	Protein length	Mw(KDa)	pI	Location	Domain	Localization
CoWRKY01	maker-HiC_scaffold_13-snap-gene-568.29-mRNA-1	273	30.55	8.19	Chr13	WRKY	Nuclear
CoWRKY02	maker-HiC_scaffold_14-snap-gene-1433.3-mRNA-1	185	20.57	5.76	Chr14	WRKY	Nuclear
CoWRKY03	maker-HiC_scaffold_3-snap-gene-422.22-mRNA-1	227	25.95	8.9	Chr3	WRKY	Nuclear
CoWRKY04	maker-HiC_scaffold_7-snap-gene-1001.51-mRNA-1	572	61.81	8.36	Chr7	WRKY	Nuclear
CoWRKY05	maker-HiC_scaffold_15-snap-gene-84.28-mRNA-1	363	39.77	5.24	Chr15	WRKY	Nuclear
CoWRKY06	maker-HiC_scaffold_3-snap-gene-1902.40-mRNA-1	329	37.42	6.78	Chr3	WRKY	Nuclear
CoWRKY07	maker-HiC_scaffold_10-snap-gene-512.5-mRNA-1	316	34.86	5.1	Chr10	WRKY	Nuclear
CoWRKY08	genemark-HiC_scaffold_14-processed-gene-646.22-mRNA-1	327	37.07	5.4	Chr14	WRKY	Nuclear
CoWRKY09	maker-HiC_scaffold_1-snap-gene-450.28-mRNA-1	487	53.27	5.84	Chr1	WRKY	Nuclear
CoWRKY10	maker-HiC_scaffold_14-snap-gene-1369.27-mRNA-1	247	27.79	6.99	Chr14	WRKY	Nuclear
CoWRKY11	maker-HiC_scaffold_11-snap-gene-334.20-mRNA-1	296	33.36	5.09	Chr11	WRKY	Nuclear
CoWRKY12	maker-HiC_scaffold_2-snap-gene-23.39-mRNA-1	319	35.57	6.83	Chr2	WRKY	Nuclear
CoWRKY13	maker-HiC_scaffold_5-snap-gene-37.29-mRNA-1	311	34.35	6.01	Chr5	WRKY	Nuclear
CoWRKY14	maker-HiC_scaffold_6-snap-gene-1030.13-mRNA-1	304	34.23	6.66	Chr6	WRKY	Nuclear
CoWRKY15	maker-HiC_scaffold_12-snap-gene-247.26-mRNA-1	301	33.39	5.5	Chr12	WRKY	Nuclear
CoWRKY16	maker-HiC_scaffold_7-snap-gene-762.23-mRNA-1	318	35.23	8.51	Chr7	WRKY	Nuclear
CoWRKY17	snap_masked-HiC_scaffold_9-processed-gene-372.11-mRNA-1	320	34.98	8.81	Chr9	WRKY	Nuclear
CoWRKY18	snap_masked-HiC_scaffold_4-processed-gene-314.32-mRNA-1	215	24.43	8.43	Chr4	WRKY	Nuclear
CoWRKY19	maker-HiC_scaffold_3-snap-gene-1212.25-mRNA-1	575	63.6	7.2	Chr3	WRKY	Nuclear
CoWRKY20	maker-HiC_scaffold_13-snap-gene-1470.11-mRNA-1	576	64.02	8.09	Chr13	WRKY	Nuclear
CoWRKY21	maker-HiC_scaffold_8-snap-gene-195.13-mRNA-1	345	38.96	9.86	Chr8	WRKY,Plant_zn_clust	Nuclear
CoWRKY22	maker-HiC_scaffold_15-snap-gene-54.0-mRNA-1	362	40.73	5.01	Chr15	WRKY	Nuclear
CoWRKY23	snap_masked-HiC_scaffold_4-processed-gene-268.25-mRNA-1	322	35.72	6.35	Chr4	WRKY	Nuclear
CoWRKY24	maker-HiC_scaffold_4-snap-gene-929.20-mRNA-1	340	37.49	6.2	Chr4	WRKY	Nuclear
CoWRKY25	maker-HiC_scaffold_3-snap-gene-199.22-mRNA-1	323	36.04	9.61	Chr3	WRKY	Nuclear
CoWRKY26	maker-HiC_scaffold_2-snap-gene-1252.34-mRNA-1	574	62.64	5.81	Chr2	WRKY	Nuclear
CoWRKY27	maker-HiC_scaffold_11-snap-gene-1686.2-mRNA-1	462	51.12	7.58	Chr11	WRKY, bZIP superfamily	Nuclear
CoWRKY28	maker-HiC_scaffold_7-snap-gene-1452.25-mRNA-1	323	35.35	9.41	Chr7	WRKY,Plant_zn_clust	Nuclear
CoWRKY29	maker-HiC_scaffold_10-snap-gene-1797.44-mRNA-1	346	38.25	9.65	Chr10	WRKY,Plant_zn_clust	Nuclear
CoWRKY30	maker-HiC_scaffold_9-snap-gene-837.0-mRNA-1	611	66.62	7.93	Chr9	WRKY	Nuclear
CoWRKY31	maker-HiC_scaffold_2-snap-gene-1815.40-mRNA-1	555	60.92	6.11	Chr2	WRKY	Nuclear
CoWRKY32	genemark-scaffold_505_fragment_2-processed-gene-0.9-mRNA-1	303	33.79	5.05	scaffold_505_fragment_2	WRKY	Nuclear
CoWRKY33	genemark-HiC_scaffold_3-processed-gene-1204.28-mRNA-1	575	63.3	7.2	Chr3	WRKY	Nuclear
CoWRKY34	snap_masked-HiC_scaffold_11-processed-gene-1799.0-mRNA-1	705	76.32	6.21	Chr11	WRKY	Nuclear
CoWRKY35	maker-HiC_scaffold_8-snap-gene-197.4-mRNA-1	345	39.07	9.94	Chr8	WRKY,Plant_zn_clust	Nuclear
CoWRKY36	maker-HiC_scaffold_7-snap-gene-1568.0-mRNA-1	436	48.01	9.01	Chr7	WRKY	Nuclear
CoWRKY37	maker-HiC_scaffold_12-snap-gene-1993.11-mRNA-1	510	55.78	5.69	Chr12	WRKY	Nuclear
CoWRKY38	snap_masked-HiC_scaffold_12-processed-gene-251.13-mRNA-1	569	61.97	7.69	Chr12	WRKY	Nuclear
CoWRKY39	maker-HiC_scaffold_11-snap-gene-1414.2-mRNA-1	466	51.48	6.15	Chr11	WRKY	Nuclear
CoWRKY40	maker-HiC_scaffold_13-snap-gene-1207.8-mRNA-3	473	51.33	8.72	Chr13	WRKY	Nuclear
CoWRKY41	maker-HiC_scaffold_3-snap-gene-1689.2-mRNA-2	475	52.35	8.5	Chr3	WRKY	Nuclear
CoWRKY42	maker-HiC_scaffold_12-snap-gene-890.38-mRNA-1	326	35.64	5.92	Chr12	WRKY	Nuclear
CoWRKY43	maker-HiC_scaffold_10-snap-gene-952.46-mRNA-1	344	38.47	5.95	Chr10	WRKY,Plant_zn_clust	Nuclear
CoWRKY44	genemark-HiC_scaffold_10-processed-gene-2141.55-mRNA-1	182	20.79	9.45	Chr10	WRKY	Nuclear
CoWRKY45	snap_masked-HiC_scaffold_12-processed-gene-808.22-mRNA-1	360	40.52	9.69	Chr12	WRKY	Nuclear
CoWRKY46	maker-HiC_scaffold_7-snap-gene-3.3-mRNA-1	173	19.78	9.56	Chr7	WRKY	Nuclear
CoWRKY47	maker-HiC_scaffold_1-snap-gene-2096.37-mRNA-1	320	35.43	6.12	Chr1	WRKY	Nuclear
CoWRKY48	maker-HiC_scaffold_10-snap-gene-1201.18-mRNA-1	257	29.03	8.98	Chr10	WRKY	Nuclear
CoWRKY49	maker-HiC_scaffold_10-snap-gene-512.0-mRNA-1	377	39.82	5.79	Chr10	WRKY	Nuclear
CoWRKY50	maker-HiC_scaffold_8-snap-gene-49.28-mRNA-1	325	36.05	8.81	Chr8	WRKY	Nuclear
CoWRKY51	maker-HiC_scaffold_12-snap-gene-865.29-mRNA-1	284	32.27	5.02	Chr12	WRKY	Nuclear
CoWRKY52	maker-HiC_scaffold_4-snap-gene-670.30-mRNA-1	540	58.65	8.15	Chr4	WRKY	Nuclear
CoWRKY53	maker-HiC_scaffold_11-snap-gene-1383.0-mRNA-1	570	63.27	6.75	Chr11	WRKY	Nuclear
CoWRKY54	genemark-HiC_scaffold_14-processed-gene-612.11-mRNA-1	390	44.28	5.99	Chr14	WRKY	Nuclear
CoWRKY55	maker-HiC_scaffold_10-snap-gene-2023.14-mRNA-1	534	58.96	5.99	Chr10	WRKY	Nuclear
CoWRKY56	maker-HiC_scaffold_10-snap-gene-2000.0-mRNA-1	551	60.72	6	Chr10	WRKY	Nuclear
CoWRKY57	snap_masked-HiC_scaffold_11-processed-gene-1762.0-mRNA-1	735	79.56	5.96	Chr11	WRKY	Nuclear
CoWRKY58	maker-HiC_scaffold_2-snap-gene-1890.40-mRNA-1	720	77.85	6.1	Chr2	WRKY	Nuclear
CoWRKY59	maker-HiC_scaffold_8-snap-gene-391.28-mRNA-1	557	61.61	8.44	Chr8	WRKY	Nuclear
CoWRKY60	maker-HiC_scaffold_11-snap-gene-109.19-mRNA-1	365	40.04	5.22	Chr11	WRKY	Nuclear
CoWRKY61	maker-HiC_scaffold_2-snap-gene-1326.0-mRNA-4	433	48.29	8.92	Chr2	WRKY	Nuclear
CoWRKY62	maker-HiC_scaffold_10-snap-gene-19.24-mRNA-1	758	81.99	6.21	Chr10	WRKY	Nuclear
CoWRKY63	maker-HiC_scaffold_15-snap-gene-77.17-mRNA-1	335	36.61	5.14	Chr15	WRKY	Nuclear
CoWRKY64	maker-HiC_scaffold_7-snap-gene-1446.56-mRNA-1	323	35.35	9.47	Chr7	WRKY,Plant_zn_clust	Nuclear
CoWRKY65	maker-HiC_scaffold_15-snap-gene-84.27-mRNA-1	191	21.44	9.19	Chr15	WRKY superfamily	Nuclear
CoWRKY66	maker-HiC_scaffold_14-snap-gene-1409.1-mRNA-1	329	36.49	6.05	Chr14	WRKY	Nuclear
CoWRKY67	snap_masked-HiC_scaffold_10-processed-gene-485.3-mRNA-1	179	20.1	10.33	Chr10	WRKY	Nuclear
CoWRKY68	maker-HiC_scaffold_13-snap-gene-1490.5-mRNA-1	329	36.49	6.05	Chr13	WRKY	Nuclear
CoWRKY69	maker-HiC_scaffold_4-snap-gene-129.0-mRNA-1	442	48.19	5.17	Chr4	WRKY	Nuclear
CoWRKY70	maker-HiC_scaffold_8-snap-gene-55.45-mRNA-1	293	33.17	5.18	Chr8	WRKY	Nuclear
CoWRKY71	maker-HiC_scaffold_10-snap-gene-885.13-mRNA-1	367	40.65	8.24	Chr10	WRKY	Nuclear
CoWRKY72	maker-HiC_scaffold_10-snap-gene-895.1-mRNA-1	368	40.81	6.61	Chr10	WRKY	Nuclear
CoWRKY73	maker-HiC_scaffold_11-snap-gene-335.3-mRNA-1	319	35.1	6.45	Chr11	WRKY superfamily	Nuclear
CoWRKY74	maker-HiC_scaffold_12-snap-gene-1055.4-mRNA-1	310	35.34	8.25	Chr12	WRKY	Nuclear
CoWRKY75	maker-HiC_scaffold_12-snap-gene-31.45-mRNA-1	151	17.19	9.45	Chr12	WRKY superfamily,Plant_zn_clust	Nuclear
CoWRKY76	maker-HiC_scaffold_12-snap-gene-85.32-mRNA-1	186	21.05	9.28	Chr12	WRKY	Nuclear
CoWRKY77	maker-HiC_scaffold_13-snap-gene-1721.18-mRNA-1	151	16.7	10.02	Chr13	WRKY	Nuclear
CoWRKY78	maker-HiC_scaffold_13-snap-gene-31.13-mRNA-1	181	20.5	9.4	Chr13	WRKY	Nuclear
CoWRKY79	maker-HiC_scaffold_13-snap-gene-36.1-mRNA-1	181	20.52	9.4	Chr13	WRKY	Nuclear
CoWRKY80	maker-HiC_scaffold_15-snap-gene-868.5-mRNA-1	294	32.14	5.93	Chr15	WRKY	Nuclear
CoWRKY81	maker-HiC_scaffold_1-snap-gene-1716.15-mRNA-1	217	24.84	6.5	Chr1	WRKY	Nuclear
CoWRKY82	maker-HiC_scaffold_1-snap-gene-2120.24-mRNA-1	272	30.34	5.79	Chr1	WRKY	Nuclear
CoWRKY83	maker-HiC_scaffold_1-snap-gene-456.25-mRNA-1	487	53.26	5.84	Chr1	WRKY	Nuclear
CoWRKY84	maker-HiC_scaffold_6-snap-gene-1034.38-mRNA-1	237	27.09	5.35	Chr6	WRKY	Nuclear
CoWRKY85	maker-HiC_scaffold_7-snap-gene-0.19-mRNA-1	196	22.33	9.39	Chr7	WRKY	Nuclear
CoWRKY86	maker-HiC_scaffold_9-snap-gene-385.6-mRNA-1	320	34.97	8.82	Chr9	WRKY	Nuclear
CoWRKY87	maker-scaffold_290_fragment_25-snap-gene-0.8-mRNA-1	433	47.8	7.31	scaffold_290_fragment_25	WRKY	Nuclear
CoWRKY88	maker-HiC_scaffold_13-snap-gene-1268.20-mRNA-1	475	52.35	8.5	Chr13	WRKY	Nuclear
CoWRKY89	maker-HiC_scaffold_3-snap-gene-1690.6-mRNA-1	246	26.78	7.12	Chr3	WRKY	Nuclear
