# Supplementary material for: Genome-wide identification of the WRKY gene family in Camellia oleifera and expression analysis under phosphorus deficiency
Source: Front Plant Sci. 2023 May 25;14:1082496. doi: 10.3389/fpls.2023.1082496 (PMC10249505; doi:10.3389/fpls.2023.1082496)
Supplement: Supplementary file 3 [file Table_2.xls]

## Sheet: Sheet1
Table S2 Primer sequences used for qRT-PCR anlysis of 5 CoWRKYs under P deficiency treatment
Gene ID	Groups	Forward primer sequences (5'-3')	Reverse primer sequences (5'-3')
EF1a1	Housekeeping gene	CAAAGAAGGGTGCCAAGTGA	ACCAAACAACCGACCTACGA
CoWRKY11	Ⅲ	TGGCCACCCAACTTCAGATT	GTCTGATCACCGGAGCTGAG
CoWRKY14	Ⅱc	GGTGCCCCTAATGGTGAACA	TCGGCTCTCTCTGCTTCTTC
CoWRKY20	Ⅰ	ACACACCATCAGAGCAAGCT	GCGGTGTTGCTGTGAATGTT
CoWRKY29	Ⅱd	CCTATCGCTGTTCCTCACCC	CCGGCGAATACGAGGAGAAA
CoWRKY56	Ⅱb	CAACTGTTTGGGGCAATGGG	TCCGATGTGATTGCCTTGGT
