# Supplementary material for: Genome-wide identification of the WRKY gene family in Camellia oleifera and expression analysis under phosphorus deficiency
Source: Front Plant Sci. 2023 May 25;14:1082496. doi: 10.3389/fpls.2023.1082496 (PMC10249505; doi:10.3389/fpls.2023.1082496)
Supplement: Supplementary file 4 [file Table_3.xls]

## Sheet: Sheet1
Table S3 List of the type of cis-acting elements in CoWRKY genes
Gene ID	cis-acting element
CoWRKY44	MYB
CoWRKY44	Box 4
CoWRKY44	ABRE
CoWRKY44	TGA-element
CoWRKY44	G-box
CoWRKY54	CGTCA-motif
CoWRKY54	Box 4
CoWRKY54	W box
CoWRKY54	ABRE
CoWRKY54	GT1-motif
CoWRKY54	P-box
CoWRKY54	GATA-motif
CoWRKY54	ARE
CoWRKY54	G-box
CoWRKY54	WUN-motif
CoWRKY54	TGACG-motif
CoWRKY08	GARE-motif
CoWRKY08	ABRE
CoWRKY08	Box 4
CoWRKY08	GATA-motif
CoWRKY08	MBS
CoWRKY08	TCA-element
CoWRKY08	GT1-motif
CoWRKY08	P-box
CoWRKY08	G-Box
CoWRKY33	Box 4
CoWRKY33	ABRE
CoWRKY33	W box
CoWRKY33	LTR
CoWRKY33	TC-rich repeats
CoWRKY33	G-box
CoWRKY3	LTR
CoWRKY3	AE-box
CoWRKY3	MBS
CoWRKY3	TCA-element
CoWRKY3	GT1-motif
CoWRKY3	W box
CoWRKY3	GARE-motif
CoWRKY3	Box 4
CoWRKY3	ARE
CoWRKY3	G-box
CoWRKY81	GT1-motif
CoWRKY81	AE-box
CoWRKY81	Box 4
CoWRKY81	W box
CoWRKY81	ABRE
CoWRKY81	WUN-motif
CoWRKY81	G-Box
CoWRKY81	ARE
CoWRKY47	TC-rich repeats
CoWRKY47	GATA-motif
CoWRKY47	GT1-motif
CoWRKY47	P-box
CoWRKY47	ABRE
CoWRKY47	Box 4
CoWRKY47	G-Box
CoWRKY47	ARE
CoWRKY82	WUN-motif
CoWRKY82	TGACG-motif
CoWRKY82	G-Box
CoWRKY82	ARE
CoWRKY82	TCA-element
CoWRKY82	TGA-element
CoWRKY82	GT1-motif
CoWRKY82	GATA-motif
CoWRKY82	AE-box
CoWRKY82	CGTCA-motif
CoWRKY82	Box 4
CoWRKY82	W box
CoWRKY82	ABRE
CoWRKY09	G-box
CoWRKY09	ARE
CoWRKY09	TGACG-motif
CoWRKY09	ABRE
CoWRKY09	W box
CoWRKY09	Box 4
CoWRKY09	CGTCA-motif
CoWRKY09	LTR
CoWRKY09	AE-box
CoWRKY09	GT1-motif
CoWRKY09	TCA-element
CoWRKY83	LTR
CoWRKY83	AE-box
CoWRKY83	GT1-motif
CoWRKY83	TCA-element
CoWRKY83	W box
CoWRKY83	ABRE
CoWRKY83	Box 4
CoWRKY83	CGTCA-motif
CoWRKY83	TGACG-motif
CoWRKY83	ARE
CoWRKY83	G-box
CoWRKY48	ARE
CoWRKY48	TGACG-motif
CoWRKY48	WUN-motif
CoWRKY48	CGTCA-motif
CoWRKY48	Box 4
CoWRKY48	W box
CoWRKY48	TCA-element
CoWRKY48	GATA-motif
CoWRKY29	TGA-element
CoWRKY29	LTR
CoWRKY29	AE-box
CoWRKY29	GATA-motif
CoWRKY29	Box 4
CoWRKY29	CGTCA-motif
CoWRKY29	ABRE
CoWRKY29	W box
CoWRKY29	TGACG-motif
CoWRKY29	G-Box
CoWRKY29	ARE
CoWRKY62	WUN-motif
CoWRKY62	TGACG-motif
CoWRKY62	G-Box
CoWRKY62	ARE
CoWRKY62	TCA-element
CoWRKY62	AE-box
CoWRKY62	MBS
CoWRKY62	Box 4
CoWRKY62	CGTCA-motif
CoWRKY62	GARE-motif
CoWRKY62	ABRE
CoWRKY56	Box 4
CoWRKY56	CGTCA-motif
CoWRKY56	GT1-motif
CoWRKY56	TGA-element
CoWRKY56	P-box
CoWRKY56	TC-rich repeats
CoWRKY56	MBS
CoWRKY56	LTR
CoWRKY56	GATA-motif
CoWRKY56	ARE
CoWRKY56	WUN-motif
CoWRKY56	TGACG-motif
CoWRKY55	WUN-motif
CoWRKY55	ARE
CoWRKY55	Box 4
CoWRKY49	G-Box
CoWRKY49	WUN-motif
CoWRKY49	MBS
CoWRKY49	TCA-element
CoWRKY49	GT1-motif
CoWRKY49	P-box
CoWRKY49	ABRE
CoWRKY49	Box 4
CoWRKY07	GT1-motif
CoWRKY07	TCA-element
CoWRKY07	TGA-element
CoWRKY07	LTR
CoWRKY07	GATA-motif
CoWRKY07	Box 4
CoWRKY07	CGTCA-motif
CoWRKY07	TGACG-motif
CoWRKY07	ARE
CoWRKY07	G-box
CoWRKY71	MBS
CoWRKY71	GATA-motif
CoWRKY71	Box 4
CoWRKY71	ABRE
CoWRKY71	WUN-motif
CoWRKY71	G-Box
CoWRKY71	ARE
CoWRKY72	Box 4
CoWRKY72	ABRE
CoWRKY72	P-box
CoWRKY72	TCA-element
CoWRKY72	MBS
CoWRKY72	GATA-motif
CoWRKY72	G-box
CoWRKY72	ARE
CoWRKY43	LTR
CoWRKY43	TCA-element
CoWRKY43	P-box
CoWRKY43	ABRE
CoWRKY43	Box 4
CoWRKY43	CGTCA-motif
CoWRKY43	G-Box
CoWRKY43	TGACG-motif
CoWRKY43	ARE
CoWRKY60	MBS
CoWRKY60	TCA-element
CoWRKY60	GT1-motif
CoWRKY60	ABRE
CoWRKY60	CGTCA-motif
CoWRKY60	Box 4
CoWRKY60	G-Box
CoWRKY60	TGACG-motif
CoWRKY60	ARE
CoWRKY53	G-box
CoWRKY53	TGACG-motif
CoWRKY53	W box
CoWRKY53	ABRE
CoWRKY53	Box 4
CoWRKY53	CGTCA-motif
CoWRKY53	GT1-motif
CoWRKY53	TCA-element
CoWRKY39	LTR
CoWRKY39	AE-box
CoWRKY39	GATA-motif
CoWRKY39	TGA-element
CoWRKY39	TCA-element
CoWRKY39	ABRE
CoWRKY39	TATC-box
CoWRKY39	W box
CoWRKY39	Box 4
CoWRKY39	CGTCA-motif
CoWRKY39	G-Box
CoWRKY39	TGACG-motif
CoWRKY39	WUN-motif
CoWRKY39	ARE
CoWRKY27	GT1-motif
CoWRKY27	TC-rich repeats
CoWRKY27	GATA-motif
CoWRKY27	CGTCA-motif
CoWRKY27	Box 4
CoWRKY27	W box
CoWRKY27	ABRE
CoWRKY27	WUN-motif
CoWRKY27	TGACG-motif
CoWRKY27	G-Box
CoWRKY27	ARE
CoWRKY11	WUN-motif
CoWRKY11	TGACG-motif
CoWRKY11	ARE
CoWRKY11	TC-rich repeats
CoWRKY11	LTR
CoWRKY11	TCA-element
CoWRKY11	TATC-box
CoWRKY11	Box 4
CoWRKY11	CGTCA-motif
CoWRKY73	GT1-motif
CoWRKY73	TGA-element
CoWRKY73	TCA-element
CoWRKY73	AE-box
CoWRKY73	GATA-motif
CoWRKY73	TC-rich repeats
CoWRKY73	Box 4
CoWRKY73	ABRE
CoWRKY73	W box
CoWRKY73	WUN-motif
CoWRKY73	G-Box
CoWRKY73	ARE
CoWRKY74	TC-rich repeats
CoWRKY74	GATA-motif
CoWRKY74	MBS
CoWRKY74	GT1-motif
CoWRKY74	TATC-box
CoWRKY74	Box 4
CoWRKY74	WUN-motif
CoWRKY37	ABRE
CoWRKY37	Box 4
CoWRKY37	AE-box
CoWRKY37	LTR
CoWRKY37	GATA-motif
CoWRKY37	TC-rich repeats
CoWRKY37	AuxRR-core
CoWRKY37	TGA-element
CoWRKY37	G-box
CoWRKY37	ARE
CoWRKY37	WUN-motif
CoWRKY15	G-Box
CoWRKY15	TGACG-motif
CoWRKY15	WUN-motif
CoWRKY15	ARE
CoWRKY15	GATA-motif
CoWRKY15	GT1-motif
CoWRKY15	TATC-box
CoWRKY15	ABRE
CoWRKY15	CGTCA-motif
CoWRKY15	Box 4
CoWRKY75	WUN-motif
CoWRKY75	AE-box
CoWRKY75	GT1-motif
CoWRKY75	TCA-element
CoWRKY75	GARE-motif
CoWRKY75	Box 4
CoWRKY76	G-Box
CoWRKY76	TGACG-motif
CoWRKY76	WUN-motif
CoWRKY76	ARE
CoWRKY76	GATA-motif
CoWRKY76	TCA-element
CoWRKY76	ABRE
CoWRKY76	TATC-box
CoWRKY76	CGTCA-motif
CoWRKY76	Box 4
CoWRKY51	ABRE
CoWRKY51	W box
CoWRKY51	Box 4
CoWRKY51	CGTCA-motif
CoWRKY51	LTR
CoWRKY51	MBS
CoWRKY51	TC-rich repeats
CoWRKY51	P-box
CoWRKY51	GT1-motif
CoWRKY51	TCA-element
CoWRKY51	G-box
CoWRKY51	ARE
CoWRKY51	TGACG-motif
CoWRKY42	ABRE
CoWRKY42	CGTCA-motif
CoWRKY42	MBS
CoWRKY42	GT1-motif
CoWRKY42	TGA-element
CoWRKY42	ARE
CoWRKY42	G-Box
CoWRKY42	WUN-motif
CoWRKY42	TGACG-motif
CoWRKY40	TGACG-motif
CoWRKY40	G-box
CoWRKY40	ARE
CoWRKY40	TCA-element
CoWRKY40	TGA-element
CoWRKY40	AE-box
CoWRKY40	CGTCA-motif
CoWRKY40	Box 4
CoWRKY40	TATC-box
CoWRKY40	GARE-motif
CoWRKY20	TCA-element
CoWRKY20	TGA-element
CoWRKY20	P-box
CoWRKY20	W box
CoWRKY20	ABRE
CoWRKY20	TATC-box
CoWRKY20	WUN-motif
CoWRKY20	ARE
CoWRKY68	G-Box
CoWRKY68	TGACG-motif
CoWRKY68	WUN-motif
CoWRKY68	ARE
CoWRKY68	GATA-motif
CoWRKY68	P-box
CoWRKY68	ABRE
CoWRKY68	W box
CoWRKY68	CGTCA-motif
CoWRKY68	Box 4
CoWRKY77	Box 4
CoWRKY77	W box
CoWRKY77	ABRE
CoWRKY77	TCA-element
CoWRKY77	TC-rich repeats
CoWRKY77	GATA-motif
CoWRKY77	LTR
CoWRKY77	MBS
CoWRKY77	ARE
CoWRKY77	G-box
CoWRKY78	ABRE
CoWRKY78	TATC-box
CoWRKY78	W box
CoWRKY78	Box 4
CoWRKY78	CGTCA-motif
CoWRKY78	GATA-motif
CoWRKY78	GT1-motif
CoWRKY78	AuxRR-core
CoWRKY78	TCA-element
CoWRKY78	G-box
CoWRKY78	ARE
CoWRKY78	TGACG-motif
CoWRKY79	TGACG-motif
CoWRKY79	G-Box
CoWRKY79	ARE
CoWRKY79	TCA-element
CoWRKY79	GATA-motif
CoWRKY79	CGTCA-motif
CoWRKY79	Box 4
CoWRKY79	W box
CoWRKY79	TATC-box
CoWRKY79	ABRE
CoWRKY01	ABRE
CoWRKY01	GATA-motif
CoWRKY01	TC-rich repeats
CoWRKY01	GT1-motif
CoWRKY01	G-box
CoWRKY01	ARE
CoWRKY10	G-box
CoWRKY10	ARE
CoWRKY10	TGACG-motif
CoWRKY10	WUN-motif
CoWRKY10	ABRE
CoWRKY10	GARE-motif
CoWRKY10	CGTCA-motif
CoWRKY10	Box 4
CoWRKY10	GATA-motif
CoWRKY10	MBS
CoWRKY10	TGA-element
CoWRKY10	GT1-motif
CoWRKY66	P-box
CoWRKY66	TCA-element
CoWRKY66	GT1-motif
CoWRKY66	GATA-motif
CoWRKY66	CGTCA-motif
CoWRKY66	Box 4
CoWRKY66	ABRE
CoWRKY66	TGACG-motif
CoWRKY66	G-box
CoWRKY02	WUN-motif
CoWRKY02	Box 4
CoWRKY02	W box
CoWRKY02	TCA-element
CoWRKY02	TGA-element
CoWRKY02	GT1-motif
CoWRKY02	GATA-motif
CoWRKY02	MBS
	TGA-element
CoWRKY22	AuxRR-core
CoWRKY22	GT1-motif
CoWRKY22	GATA-motif
CoWRKY22	Box 4
CoWRKY22	W box
CoWRKY22	ABRE
CoWRKY22	TATC-box
CoWRKY22	G-box
CoWRKY77	ABRE
CoWRKY77	Box 4
CoWRKY77	MBS
CoWRKY77	AE-box
CoWRKY77	GT1-motif
CoWRKY77	TCA-element
CoWRKY77	G-box
CoWRKY77	ARE
CoWRKY65	Box 4
CoWRKY65	MBS
CoWRKY65	GATA-motif
CoWRKY65	GT1-motif
CoWRKY65	TGA-element
CoWRKY65	ARE
CoWRKY65	WUN-motif
CoWRKY05	G-box
CoWRKY05	ARE
CoWRKY05	Box 4
CoWRKY05	ABRE
CoWRKY05	GARE-motif
CoWRKY05	GT1-motif
CoWRKY05	TCA-element
CoWRKY05	MBS
CoWRKY05	AE-box
CoWRKY80	G-Box
CoWRKY80	WUN-motif
CoWRKY80	ARE
CoWRKY80	MBS
CoWRKY80	TCA-element
CoWRKY80	W box
CoWRKY80	TATC-box
CoWRKY80	ABRE
CoWRKY80	Box 4
CoWRKY26	WUN-motif
CoWRKY26	ARE
CoWRKY26	TGA-element
CoWRKY26	Box 4
CoWRKY61	WUN-motif
CoWRKY61	TGACG-motif
CoWRKY61	G-Box
CoWRKY61	Box 4
CoWRKY61	CGTCA-motif
CoWRKY61	ABRE
CoWRKY61	GT1-motif
CoWRKY61	TC-rich repeats
CoWRKY31	ARE
CoWRKY31	G-box
CoWRKY31	TGACG-motif
CoWRKY31	CGTCA-motif
CoWRKY31	Box 4
CoWRKY31	ABRE
CoWRKY31	TCA-element
CoWRKY31	GT1-motif
CoWRKY31	AE-box
CoWRKY58	WUN-motif
CoWRKY58	TATC-box
CoWRKY58	Box 4
CoWRKY58	TC-rich repeats
CoWRKY58	AE-box
CoWRKY58	TCA-element
CoWRKY58	TGA-element
CoWRKY12	P-box
CoWRKY12	GT1-motif
CoWRKY12	MBS
CoWRKY12	TC-rich repeats
CoWRKY12	Box 4
CoWRKY12	ABRE
CoWRKY12	TATC-box
CoWRKY12	W box
CoWRKY12	WUN-motif
CoWRKY12	G-Box
CoWRKY12	ARE
CoWRKY19	G-box
CoWRKY19	Box 4
CoWRKY19	W box
CoWRKY19	ABRE
CoWRKY19	LTR
CoWRKY41	G-box
CoWRKY41	ARE
CoWRKY41	WUN-motif
CoWRKY41	Box 4
CoWRKY41	ABRE
CoWRKY41	TATC-box
CoWRKY41	GARE-motif
CoWRKY41	P-box
CoWRKY41	GT1-motif
CoWRKY41	AE-box
CoWRKY89	ARE
CoWRKY89	WUN-motif
CoWRKY89	Box 4
CoWRKY89	TATC-box
CoWRKY89	W box
CoWRKY89	GATA-motif
CoWRKY06	W box
CoWRKY06	ABRE
CoWRKY06	Box 4
CoWRKY06	AE-box
CoWRKY06	GATA-motif
CoWRKY06	AuxRR-core
CoWRKY06	TCA-element
CoWRKY06	ARE
CoWRKY06	G-box
CoWRKY06	WUN-motif
CoWRKY25	TC-rich repeats
CoWRKY25	P-box
CoWRKY25	TCA-element
CoWRKY25	GT1-motif
CoWRKY25	W box
CoWRKY25	CGTCA-motif
CoWRKY25	Box 4
CoWRKY25	G-Box
CoWRKY25	TGACG-motif
CoWRKY25	WUN-motif
CoWRKY25	ARE
CoWRKY03	CGTCA-motif
CoWRKY03	Box 4
CoWRKY03	W box
CoWRKY03	TATC-box
CoWRKY03	TGA-element
CoWRKY03	TC-rich repeats
CoWRKY03	ARE
CoWRKY03	WUN-motif
CoWRKY03	TGACG-motif
CoWRKY69	WUN-motif
CoWRKY69	G-Box
CoWRKY69	ARE
CoWRKY69	GT1-motif
CoWRKY69	P-box
CoWRKY69	TC-rich repeats
CoWRKY69	MBS
CoWRKY69	LTR
CoWRKY69	Box 4
CoWRKY69	W box
CoWRKY69	GARE-motif
CoWRKY69	ABRE
CoWRKY52	ARE
CoWRKY52	G-box
CoWRKY52	WUN-motif
CoWRKY52	TGACG-motif
CoWRKY52	GARE-motif
CoWRKY52	W box
CoWRKY52	ABRE
CoWRKY52	Box 4
CoWRKY52	CGTCA-motif
CoWRKY52	GT1-motif
CoWRKY52	TCA-element
CoWRKY52	P-box
CoWRKY24	TGACG-motif
CoWRKY24	WUN-motif
CoWRKY24	G-Box
CoWRKY24	AuxRR-core
CoWRKY24	GT1-motif
CoWRKY24	MBS
CoWRKY24	Box 4
CoWRKY24	CGTCA-motif
CoWRKY24	ABRE
CoWRKY13	G-box
CoWRKY13	ARE
CoWRKY13	TGACG-motif
CoWRKY13	WUN-motif
CoWRKY13	CGTCA-motif
CoWRKY13	Box 4
CoWRKY13	ABRE
CoWRKY13	W box
CoWRKY13	TCA-element
CoWRKY13	GT1-motif
CoWRKY14	Box 4
CoWRKY14	CGTCA-motif
CoWRKY14	W box
CoWRKY14	TATC-box
CoWRKY14	GT1-motif
CoWRKY14	TCA-element
CoWRKY14	TC-rich repeats
CoWRKY14	ARE
CoWRKY14	TGACG-motif
CoWRKY84	W box
CoWRKY84	TATC-box
CoWRKY84	Box 4
CoWRKY84	TCA-element
CoWRKY84	WUN-motif
CoWRKY85	ARE
CoWRKY85	G-box
CoWRKY85	TGACG-motif
CoWRKY85	CGTCA-motif
CoWRKY85	ABRE
CoWRKY85	GT1-motif
CoWRKY85	P-box
CoWRKY85	LTR
CoWRKY85	MBS
CoWRKY85	WUN-motif
CoWRKY85	Box 4
CoWRKY85	TGA-element
CoWRKY85	TC-rich repeats
CoWRKY85	GATA-motif
CoWRKY04	WUN-motif
CoWRKY04	ARE
CoWRKY04	G-box
CoWRKY04	TC-rich repeats
CoWRKY04	MBS
CoWRKY04	Box 4
CoWRKY04	W box
CoWRKY04	ABRE
CoWRKY04	TATC-box
CoWRKY64	GATA-motif
CoWRKY64	LTR
CoWRKY64	AE-box
CoWRKY64	TC-rich repeats
CoWRKY64	TCA-element
CoWRKY64	GT1-motif
CoWRKY64	Box 4
CoWRKY64	WUN-motif
CoWRKY64	ARE
CoWRKY28	ARE
CoWRKY28	WUN-motif
CoWRKY28	Box 4
CoWRKY28	AE-box
CoWRKY28	LTR
CoWRKY28	GATA-motif
CoWRKY28	TC-rich repeats
CoWRKY28	GT1-motif
CoWRKY28	TGA-element
CoWRKY28	TCA-element
CoWRKY36	ARE
CoWRKY36	G-Box
CoWRKY36	ABRE
CoWRKY36	W box
CoWRKY36	GATA-motif
CoWRKY36	MBS
CoWRKY36	P-box
CoWRKY36	GT1-motif
CoWRKY46	G-Box
CoWRKY46	WUN-motif
CoWRKY46	TATC-box
CoWRKY46	Box 4
CoWRKY46	TC-rich repeats
CoWRKY46	TCA-element
CoWRKY46	TGA-element
CoWRKY46	ARE
CoWRKY46	TGACG-motif
CoWRKY46	W box
CoWRKY46	ABRE
CoWRKY46	CGTCA-motif
CoWRKY46	MBS
CoWRKY46	GT1-motif
CoWRKY46	P-box
CoWRKY16	G-box
CoWRKY16	ARE
CoWRKY16	TGACG-motif
CoWRKY16	ABRE
CoWRKY16	GARE-motif
CoWRKY16	Box 4
CoWRKY16	CGTCA-motif
CoWRKY16	LTR
CoWRKY16	MBS
CoWRKY16	GATA-motif
CoWRKY16	GT1-motif
CoWRKY16	GT1-motif
CoWRKY21	TGA-element
CoWRKY21	LTR
CoWRKY21	GATA-motif
CoWRKY21	TC-rich repeats
CoWRKY21	Box 4
CoWRKY21	ABRE
CoWRKY21	WUN-motif
CoWRKY21	G-Box
CoWRKY21	ARE
CoWRKY35	Box 4
CoWRKY35	TATC-box
CoWRKY35	ABRE
CoWRKY35	GT1-motif
CoWRKY35	TC-rich repeats
CoWRKY35	LTR
CoWRKY35	ARE
CoWRKY35	G-Box
CoWRKY59	ABRE
CoWRKY59	W box
CoWRKY59	CGTCA-motif
CoWRKY59	Box 4
CoWRKY59	GATA-motif
CoWRKY59	G-box
CoWRKY59	ARE
CoWRKY59	TGACG-motif
CoWRKY50	G-box
CoWRKY50	TGACG-motif
CoWRKY50	WUN-motif
CoWRKY50	CGTCA-motif
CoWRKY50	Box 4
CoWRKY50	ABRE
CoWRKY50	W box
CoWRKY50	AuxRR-core
CoWRKY50	MBS
CoWRKY70	G-Box
CoWRKY70	WUN-motif
CoWRKY70	ARE
CoWRKY70	GATA-motif
CoWRKY70	GT1-motif
CoWRKY70	ABRE
CoWRKY70	W box
CoWRKY70	Box 4
CoWRKY86	ARE
CoWRKY86	G-Box
CoWRKY86	WUN-motif
CoWRKY86	ABRE
CoWRKY86	Box 4
CoWRKY86	GATA-motif
CoWRKY86	LTR
CoWRKY86	TGA-element
CoWRKY86	AuxRR-core
CoWRKY86	GT1-motif
CoWRKY30	W box
CoWRKY30	Box 4
CoWRKY30	CGTCA-motif
CoWRKY30	MBS
CoWRKY30	AE-box
CoWRKY30	GATA-motif
CoWRKY30	P-box
CoWRKY30	GT1-motif
CoWRKY30	TCA-element
CoWRKY30	ARE
CoWRKY30	TGACG-motif
CoWRKY30	WUN-motif
CoWRKY87	LTR
CoWRKY87	Box 4
CoWRKY67	Box 4
CoWRKY67	CGTCA-motif
CoWRKY67	W box
CoWRKY67	ABRE
CoWRKY67	TGA-element
CoWRKY67	TCA-element
CoWRKY67	TC-rich repeats
CoWRKY67	AE-box
CoWRKY67	ARE
CoWRKY67	G-box
CoWRKY67	TGACG-motif
CoWRKY57	TCA-element
CoWRKY57	GT1-motif
CoWRKY57	TC-rich repeats
CoWRKY57	CGTCA-motif
CoWRKY57	Box 4
CoWRKY57	TATC-box
CoWRKY57	ABRE
CoWRKY57	TGACG-motif
CoWRKY57	WUN-motif
CoWRKY57	G-Box
CoWRKY57	ARE
CoWRKY34	G-box
CoWRKY34	ARE
CoWRKY34	WUN-motif
CoWRKY34	Box 4
CoWRKY34	ABRE
CoWRKY34	TATC-box
CoWRKY34	W box
CoWRKY34	TGA-element
CoWRKY34	TCA-element
CoWRKY34	GT1-motif
CoWRKY34	TC-rich repeats
CoWRKY38	GT1-motif
CoWRKY38	AuxRR-core
CoWRKY38	MBS
CoWRKY38	AE-box
CoWRKY38	Box 4
CoWRKY38	ABRE
CoWRKY38	G-Box
CoWRKY38	ARE
CoWRKY45	G-box
CoWRKY45	ARE
CoWRKY45	TGACG-motif
CoWRKY45	WUN-motif
CoWRKY45	CGTCA-motif
CoWRKY45	ABRE
CoWRKY45	GARE-motif
CoWRKY45	P-box
CoWRKY45	GT1-motif
CoWRKY45	TGA-element
CoWRKY45	MBS
CoWRKY45	LTR
CoWRKY23	Box 4
CoWRKY23	ABRE
CoWRKY23	GT1-motif
CoWRKY23	TC-rich repeats
CoWRKY23	ARE
CoWRKY23	G-Box
CoWRKY18	TC-rich repeats
CoWRKY18	AE-box
CoWRKY18	LTR
CoWRKY18	MBS
CoWRKY18	GT1-motif
CoWRKY18	W box
CoWRKY18	ABRE
CoWRKY18	Box 4
CoWRKY18	G-Box
CoWRKY18	WUN-motif
CoWRKY18	ARE
CoWRKY17	ARE
CoWRKY17	WUN-motif
CoWRKY17	G-Box
CoWRKY17	Box 4
CoWRKY17	ABRE
CoWRKY17	GT1-motif
CoWRKY17	AuxRR-core
CoWRKY17	TGA-element
CoWRKY17	LTR
CoWRKY17	GATA-motif
